# Supplementary material for: Centromere Plasmid: A New Genetic Tool for the Study of Plasmodium falciparum
Source: PLoS One. 2012 Mar 30;7(3):e33326. doi: 10.1371/journal.pone.0033326 (PMC3316556; doi:10.1371/journal.pone.0033326)
Supplement: Table S1 — Sequence properties of centromeres of Plasmodium spp including P. falciparum, P. vivax, P. berghei and P. yoelii are summarized. (XLSX) [file pone.0033326.s007.xlsx]

## Sheet: Sheet1
TABLE S1. Summary of the centromeres of Plasmodium spp.
Species	Contig	Length of chromosome or contig	Start of centromere	End of centromere	Sequence of centromere	Length of centromere	A/T content (%)	Repetitive region in centromere	Length of repetitive region	Repeat sequence motif	Number of repeats
P. falciparum	psu|Pf3D7_1	643292	459080	461461	Available	2382	98.1	459090 ~ 459860	770	ATAAATAAAATATTAAATTAAATAAATAAAATATATATAATTAAATAAATAAATAATATATTAAATAAATAAAATATTATATTAAATAAATAAAATAAAATATTAAAAAAT	6.8
	psu|Pf3D7_2	947102	447300	450450	Available	3151	95.3	449275 ~ 449835	560	TTTAATTAATTTATTTAATATATTAATTTATTTTTATTTTATTTATTTATTTAATATATTATTTA TTTTTATTTTATTTATTTATTATTTAATTTATTTATTTAATATTTAATTTATTTTATTTTATTTA TTTAATTAT	4.1
	psu|Pf3D7_3	1060087	594492	596951	Available	2460	97.5	1: 597352 ~ 597652	300	1:ATATATTATTTATTAAAATAAAAATAAATTAA	9
								2: 596302 ~ 596612	300	2:ATTTATTATATTTTAATTAATTTATAATATATTATATTTTAATTAATTTATAATATTTATTAAATTTATTTTAATTAATTAAATAATATAATTAAATTTAATTATATAAC	2.7
	psu|Pf3D7_4	1204112	648984	651511	Available	2528	97.7	649194 ~ 649464	270	AATTAATTAAAATAAAATAATAATTATATAATATATA	7.4
	psu|Pf3D7_5	1343552	455458	457627	Available	2170	97.5	455828 ~ 456178	350	TAAATAAATAATAATTAAT	18.7
	psu|Pf3D7_6	1418244	478649	480832	Available	2184	97.8	478759 ~ 479109	350	TAATATTAAATTATTTAATTATAATTAAATTAAATATAATAAAAATAATAAATAAAGTAATAAATAATTATATTTAATTAAATAAAATTAAATTAAATA	3.4
	psu|Pf3D7_7	1501717	864620	867092	Available	2473	97.7	866270 ~ 866650	380	1:TATTTAATTAATAAATATATTTAATTATTATTTTTAAT	9.5
								866650 ~ 866990	340	2:ATATATATATTTAATTATTATTTTAAATTATTTAATTA	8.8
	psu|Pf3D7_8	1419563	300194	302519	Available	2326	97.6	302224 ~ 302414	190	AAATATATTTTAATATATATAATTATAATTTATATTTATTATTTAATTT	3.8
	psu|Pf3D7_9	1541723	1242126	1244473	Available	2348	97.6	1243481 ~ 1244181	700	TTAATTAATTTAT	53.2
	psu|Pf3D7_11	2038337	831933	834275	Available	2343	98.4	832003 ~ 832423	420	ATATATATTATATATATATTTAATTTAATTAAATAAAATATATATTATTTATAATAATAATAAATTATATAAAA	5.7
	psu|Pf3D7_12	2271478	1282762	1285057	Available	2296	98	1: 1282832 ~ 1283052	220	1:AAAATAATAATATTTATTATTATATAATATATTTAATTAAATTAAATTTATTATTTAATTAATTAATTTAAAATAAAATA	2.8
								2: 1284092 ~ 1284312	220	2:TTATATATATATTTAATTTATTTATATATATAATTTAATTTAATTTATATATATTTAATTTAT	3.5
	psu|Pf3D7_13	2895605	1168327	1170626	Available	2300	97.7	1: 1168377 ~ 1168547	170	1:TAATTAAATTAAATTAATATAAAATAAATTATAATATAAAAAATATATATTAATTATTAAATTAATATTAGAATT	2.2
								2: 1168957 ~ 1169327	370	2:TAAATATAATTAATAATATTATATTAAATATTAAAATAAATAAATAAATTAATTAATTATT	6.1
	psu|Pf3D7_14	3291871	1072006	1074247	Available	2242	97.9	1: 1072056 ~ 1072356	300	1:ATAATAATTAATATTTAATAATTAATTAAAATTAATAAATATAAATTATTATTTAATATTAAATAATATAATATTAATAAATATAAAATATTATTATTTAATTATTAATTAATTTAATTTAATAAATATAAATTAA	2.2
								2: 1073546 ~ 1074176	630	2:TTATTTATTTAATATTATTTTTATTTATTTATTTTATTATTTTATTAATTAATT	11.4
P. vivax	gb|CM000452	2067354	1563390	1565600	Available	2211	94.8	1565190 ~ 1565450	260	TTATTTAATATATTTATTTATTATTATTTAATATATTTAATTTATTTATTATTTAACATATTTAATTTATTTATTAGTTAACATATTTAATTTAT	2.7
	gb|CM000443	755035	162000	165150	Partial	-		-	-	-	-
	gb|CM000445	876652	430690	432930	Partial	-		-	-	-	-
	gb|CM000449	1678596	1164430	1165240	Partial	-		-	-	-	-
	gb|CM000447	1033388	329250	332130	Partial	-		-	-	-	-
	gb|CM000444	1011127	532600	540220	Partial	-		-	-	-	-
	gb|CM000446	1370936	744270	746210	Available	1941	96.9	N.D.	-	-	-
	gb|CM000448	1497819	1198830	1199370	Partial	-		-	-	-	-
	gb|CM000450	1923364	747785	749840	Available	2056	96.2	749595 ~ 749675	80	TTAATTAATTTATTTATTTTAA	3.7
	gb|CM000454	2031768	963270	965110	Available	1841	96.1	1: 964790 ~ 964920	130	1: AATAAATAATTAATTATTATATTATAATTAAAATA	3.9
								2: 964970 ~ 965030	60	2: TAACATATTAAAATAATAAAATAAATAAA	2.1
	gb|CM000451	1419730	895290	898320	Partial	-		-	-	-	-
	gb|CM000442	830022	565820	569900	Partial	-		-	-	-	-
	gb|CM000453	3004884	1012140	1019210	Partial	-		-	-	-	-
	gb|CM000455	3120417	2132790	2136080	Partial	-		-	-	-	-
P. berghei	psu|berg01	482058	368870	370720	Partial	-		-	-	-	-
	psu|berg02	643862	97600	98510	Partial	-		-	-	-	-
	psu|berg03	599881	279970	280890	Partial	-		-	-	-	-
	psu|berg04	725231	456100	457580	Partial	-		-	-	-	-
	psu|berg05a)	923367	282450b)	283528b)	Available	1189	96.1	- c)	260	TTAATTAATATATTAATTATTATATTAGTTTATATTTAAAATATTATATTATTAATTATTATTTAATTATTAATTTTAATATATAAATTATTTATATTAAATATTATTAT	2.4
	psu|berg06	940531	630250	631860	Partial	-		-	-	-	-
	psu|berg07	820822	563330	564470	Available	1141	95	563505 ~563710	205	AAAAATTAAATAAAATAAATTATAAT	8.1
	psu|berg08	1359540	1197310	1198390	Available	1081	95.7	N.D.	-	-	-
	psu|berg09	1639640	1013600	1015310	Partial	-		-	-	-	-
	psu|berg10	1581900	694500	695850	Partial	-		-	-	-	-
	psu|berg11	1731070	381520	382590	Partial	-		-	-	-	-
	psu|berg12	1774386	931760	933400	Partial	-		-	-	-	-
	psu|berg13	2504534	1682262	1683260	Available	999	97	1683072 ~ 1683242	170	TAATTAAATTAAATTAATATAAAATAAATTATAATATAAAAAATATATATTAATTATTAAATTAATATTAGAATT	2.2
	psu|berg14	2458164	1708490	1710440	Partial	-		-	-	-	-
P. yoelii	pycen5 (DQ054838.1d))	4529	1598	3095	Available	1498	97.7	1270 ~ 1400	130	TATTAATTATTTATATTTATTTTAATATAACCATTTAATTTAATTTAAATATAAT	2.3
	pycen13(DQ054839.1d))	4120	1180	2591	Available	1412	98.1	400 ~ 490	90	ATTAAATAATAAAATAATAATATATTA	3.4
								620 ~680	60	ATTAAATTAATTAATAAATATTATAT	2.3
								1170 ~1400	230	TTATTATAATTAAAGTAATATAATTAATTAATTATTATTTTTAAAATATATAATTA	4.1
aWhen comparing the sequence of our previous cloned centromere from chromosome 5 with that obtained from PlasmoDB, a sequence difference was found in their repetitive regions. Thus, we used our previously cloned centromere in this analysis. This difference between them could have been caused by an error during the assembly of the sequence because of the low complexity of the centromere sequence.
bThe centromere region is numbered according to the reference sequence obtained from PlasmoDB.
cThe repetitive region cannot be numbered because the length of our cloned centromere is different from that of the centromere obtained from PlasmoDB.
dThe centromeres of chromosome 5 and 13 of P. yoelii were obtained from the NCBI database. Their gene IDs are shown in parentheses.
